# Supplementary material for: Endoplasmic reticulum unfolded protein response transcriptional targets of XBP-1s mediate rescue from tauopathy
Source: Commun Biol. 2024 Jul 25;7:903. doi: 10.1038/s42003-024-06570-2 (PMC11282107; doi:10.1038/s42003-024-06570-2)
Supplement: Supplementary file 3 — Supplementary Data 1 [file 42003_2024_6570_MOESM3_ESM.xlsx]

## Sheet: Fig. 2a
Figure 2a Raw Data (Thrashes/Min)
	Tau (high)	Tau (high); csp-1 (-/-)	Tau (high); xbp-1s Tg	Tau (high); xbp-1s Tg; csp-1 (-/-)
Biological Replicate 1	0	3	83	0
	4	1	12	1
	0	4	62	2
	2	3	40	2
	4	1	54	3
	2	1	58	3
	2	7	45	2
	2	2	56	3
	3	5	29	2
	4	8	72	2
	1	0	55	2
	8	5	55	11
	1	6	26	5
	5	4	8	2
	3	2	33	0
Biological Replicate 2	3	1	51	1
	0	3	48	3
	5	2	40	2
	6	2	74	2
	0	7	44	0
	1	2	10	4
	2	3	43	0
	5	2	52	4
	4	3	37	0
	5	7	57	2
	5	2	24	0
	3	3	47	1
	3	5	65	1
	3	2	57	1
	3	3	54	1
Biological Replicate 3	3	4	71	2
	2	2	91	1
	2	5	37	3
	2	2	65	3
	2	1	67	1
	2	5	40	4
	2	5	62	1
	5	4	40	2
	0	3	59	2
	3	4	37	4
	4	2	16	2
	3	1	46	3
	11	2	51	4
	7	5	68	14
	3	5	70	3
Biological Replicate 4	1	2	58	1
	6	2	53	4
	5	4	47	0
	2	4	13	1
	1	1	69	6
	0	2	56	8
	4	3	57	3
	0	10	40	2
	3	1	35	3
	2	1	52	3
	5	4	54	4
	2	1	31	1
	4	1	82	1
	1	3	40	1
	4	0	81	8
Biological Replicate 5	1	3	63	3
	2	5	54	4
	5	1	62	0
	3	4	49	0
	2	6	63	1
	2	0	57	4
	4	2	53	1
	1	1	18	1
	2	1	72	8
	4	1	46	3
	3	2	70	4
	5	4	70	2
	5	1	62	0
	2	1	51	2
	8	6	34	4
Mean (Total)	3.053	3.013	50.71	2.587
SEM (Total)	0.2385	0.2352	2.05	0.2835
n (Total)	75	75	75	75

## Sheet: Fig. 2c
Figure 2c Raw Data (Tau/Tubulin Densitometry, a.u.)
DAKO pAb
	Tau (high)	Tau (high); csp-1 (-/-)	Tau (high); xbp-1s Tg	Tau (high); xbp-1s Tg; csp-1 (-/-)
Biological Replicate 1	0.940161	0.969691	0.147792	0.938647
Biological Replicate 2	0.930589	1.06645	0.099434	0.747505
Biological Replicate 3	0.714419	0.740235	0.112893	0.562842
Biological Replicate 4	0.767204	1.30292	0.115565	1.05531
Mean (Total)	0.8381	1.02	0.1189	0.8261
SEM (Total)	0.05722	0.1165	0.01025	0.1083

## Sheet: Fig. 2d
Figure 2d Raw Data (Thrashes/Min)
	Tau (high)	Tau (high); ced-3 (-/-)	Tau (high); xbp-1s Tg	Tau (high); xbp-1s Tg; ced-3 (-/-)
Biological Replicate 1	3	5	64	1
	5	6	65	1
	3	1	42	0
	6	0	78	2
	2	3	52	3
	2	3	14	0
	5	1	95	4
	2	1	80	0
	3	1	90	4
	4	6	73	2
	3	3	69	1
	1	3	82	2
	2	4	68	1
	2	0	62	3
	0	0	51	3
Biological Replicate 2	6	6	87	0
	5	2	54	2
	2	2	78	1
	2	4	96	7
	5	4	76	1
	9	5	31	2
	6	0	49	5
	3	6	26	3
	4	4	74	2
	4	1	38	3
	12	5	59	2
	6	2	69	0
	6	1	65	0
	3	4	64	3
	5	0	71	2
Biological Replicate 3	1	5	63	2
	3	3	86	3
	5	1	61	5
	4	1	74	3
	6	2	44	2
	5	2	40	2
	2	3	10	3
	3	2	10	7
	3	3	22	0
	3	0	19	1
	8	1	67	3
	2	3	57	8
	5	2	63	0
	3	0	65	5
	6	2	33	2
Biological Replicate 4	6	1	69	5
	2	1	52	2
	1	3	63	3
	5	4	19	2
	3	2	85	1
	3	1	31	0
	0	1	23	2
	2	1	9	5
	3	3	54	1
	1	3	82	0
	5	0	57	3
	2	4	75	4
	3	3	78	0
	9	0	6	2
	2	1	50	2
Biological Replicate 5	3	2	89	1
	3	2	11	3
	2	3	80	0
	2	2	67	1
	2	4	56	6
	10	4	37	1
	3	0	68	3
	8	0	44	0
	2	4	10	4
	3	2	69	2
	5	1	58	4
	3	2	56	4
	0	0	35	3
	4	1	12	2
	3	1	65	2
Mean (Total)	3.733	2.253	55.28	2.32
SEM (Total)	0.266	0.1964	2.759	0.209
n (Total)	75	75	75	75

## Sheet: Fig. 2f
Figure 2f Raw Data (Tau/Tubulin Densitometry, a.u.)
SP 70 pAb
	Tau (high)	Tau (high); ced-3 (-/-)	Tau (high); xbp-1s Tg	Tau (high); xbp-1s Tg; ced-3 (-/-)
Biological Replicate 1	0.508038	1.1069	0.170662	0.869131
Biological Replicate 2	0.639941	1.11511	0.177923	1.12498
Biological Replicate 3	0.894773	0.753925	0.166392	1.11721
Biological Replicate 4	1.22248	1.03761	0.22812	0.90291
Biological Replicate 5	1.04488	0.964429	0.671943	0.788091
Mean (Total)	0.862	0.9956	0.283	0.9605
SEM (Total)	0.1302	0.06626	0.09786	0.06819

## Sheet: Fig. 3a
Figure 3a Raw Data (Thrashes/Min)
	Tau (high)	Tau (high); dnj-28 (-/-) A	Tau (high); xbp-1s Tg	Tau (high); xbp-1s Tg; dnj-28 (-/-) A
Biological Replicate 1	4	2	42	1
	3	1	69	1
	2	4	79	5
	1	5	44	3
	1	3	27	2
	5	4	16	1
	2	4	32	12
	2	2	53	2
	3	3	56	2
	2	5	45	7
	5	2	66	5
	1	2	18	6
	2	5	10	4
	2	2	53	4
	3	4	50	9
Biological Replicate 2	4	7	58	2
	5	2	19	4
	1	7	65	7
	7	3	63	7
	3	1	60	3
	4	4	50	1
	3	2	58	14
	4	1	62	0
	5	7	74	4
	2	2	8	3
	4	7	88	4
	6	7	70	7
	3	3	68	1
	3	3	31	0
	4	3	11	7
Biological Replicate 3	4	3	77	5
	5	4	64	2
	3	3	10	1
	0	4	65	1
	2	2	11	5
	0	5	65	1
	2	1	42	3
	3	4	57	1
	5	5	13	0
	1	3	25	14
	3	3	5	1
	1	12	58	8
Biological Replicate 4	3	2	63	4
	4	2	51	1
	2	6	13	1
	4	1	45	2
	3	6	55	3
	4	3	68	6
	3	2	68	2
	2	5	63	4
	4	1	51	2
	5	0	46	2
Biological Replicate 5	0	3	35	4
	2	4	67	5
	7	5	71	9
	1	4	27	1
	1	2	27	2
	3	2	79	13
	3	3	41	1
	3	1	68	5
	3	1	69	1
	4	4	34	0
	6	2	67	3
	1	6	11	4
	2	4	24	5
	6	2	32	4
	2	4	41	2
Biological Replicate 6	3	2	27	2
	4	1	7	1
	0	3	80	3
	2	2	57	10
	4	10	49	2
	0	2	53	2
	3	3	48	6
	7	2	67	5
	4	2	53	3
	5	4	5	3
	0	4	55	2
	2	6	76	4
	5	1	47	2
	2	5	73	9
	12	5	69	4
Biological Replicate 7	6	2	87	1
	5	3	56	5
	6	5	39	1
	2	5	15	3
	6	4	35	6
	5	1	43	6
	5	2	73	0
	3	5	43	3
	0	2	79	7
	5	3	52	3
	7	1	68	2
	2	7	41	17
	4	2	74	0
	2	3	46	1
	5	5	36	2
Mean (Total)	3.289	3.433	48.52	3.825
SEM (Total)	0.2025	0.2056	2.197	0.3393
n (Total)	97	97	97	97

## Sheet: Fig. 3c
Figure 3c Raw Data (Tau/Tubulin Densitometry, a.u.)
DAKO pAb
	Tau (high)	Tau (high); dnj-28(-/-) A	Tau (high); xbp-1s Tg	Tau (high); xbp-1s Tg; dnj-28(-/-) A
Biological Replicate 1	0.952489	1.04141	0.0398687	0.922208
Biological Replicate 2	1.30768	1.69957	0.0128392	0.776589
Biological Replicate 3	1.87864	2.12561	0.0272716	0.815224
Mean (Total)	1.38	1.622	0.02666	0.838
SEM (Total)	0.2698	0.3154	0.007809	0.04355

## Sheet: Fig. 3d
Figure 3d Raw Data (Thrashes/min)
	Tau (high)	Tau (high); dnj-27(-/-)	Tau (high); xbp-1s Tg	Tau (high); xbp-1s Tg; dnj-27(-/-)
Biological Replicate 1	1	7	47	3
	2	2	42	3
	3	1	71	0
	2	1	40	11
	2	1	56	8
	1	0	57	6
	3	4	50	7
	2	6	68	7
	0	5	64	15
	2	1	82	12
	4	1	83	3
	6	3	38	5
	2	3	81	0
	9	0	60	5
	6	5	61	1
	3	1	62	9
	3	1	80	2
	3	2	50	3
	0	7	58	3
	2	2	93	0
Biological Replicate 2	4	9	17	2
	0	4	55	3
	2	1	57	2
	0	6	38	4
	2	4	42	15
	5	14	18	4
	7	6	42	14
	0	0	36	0
	3	5	55	4
	2	5	69	3
	0	3	51	5
	1	3	53	3
	1	0	32	4
	2	2	47	16
	3	5	45	8
	2	1	46	4
	5	4	42	2
	5	2	21	1
	4	1	72	5
	3	8	27	4
Biological Replicate 3	5	3	68	13
	3	3	71	4
	6	1	64	9
	15	1	63	12
	8	1	72	4
	8	2	81	2
	1	2	9	12
	3	1	49	2
	11	0	54	5
	6	0	83	36
	1	1	66	17
	6	1	67	19
	3	4	48	2
	3	6	11	18
	3	2	60	10
	14	1	15	1
	10	3	45	3
	2	1	72	12
	2	0	70	1
	3	3	31	0
Biological Replicate 4	9	2	73	5
	3	7	67	3
	3	2	68	2
	1	2	55	9
	1	4	72	13
	7	2	74	5
	6	12	53	8
	1	6	47	5
	4	0	35	3
	2	3	51	8
	10	3	73	9
	4	5	80	0
	2	3	51	3
	4	1	59	4
	5		78	9
	2		57	3
	6		63	3
	3		47	1
	4		43	1
	6		77	3
Mean (Total)	3.788	3.027	55.38	6.063
SEM (Total)	0.3416	0.3179	2.046	0.651
n (Total)	80	74	80	80

## Sheet: Fig. 3e
Figure 3e Raw Data (Thrashes/Min)
	Tau (low)	Tau (low); dnj-28 (-/-) A
Biological Replicate 1	6	76
	21	9
	28	52
	41	45
	60	2
	40	27
	33	58
	16	62
	61	79
	32	9
	9	23
	30	29
	29	12
	27	81
	54	32
	51	14
	69	43
	15	59
	70	52
	63	50
Biological Replicate 2	55	5
	34	64
	21	35
	5	4
	37	48
	47	4
	45	0
	16	19
	34	53
	35	57
	79	13
	51	25
	82	71
	60	39
	24	35
	52	16
	28	25
	26	6
	30	49
	74	16
Biological Replicate 3	6	40
	10	6
	36	16
	72	2
	3	18
	4	45
	60	9
	23	30
	35	30
	73	24
	33	16
	18	21
	23	53
	16	53
	50	14
	52	19
	36	31
	51	26
	24	24
	61	50
Biological Replicate 4	76	81
	49	28
	86	52
	81	50
	32	44
	12	57
	50	37
	54	37
	53	68
	21	84
	42	52
	69	40
	80	44
	45	10
	41	18
	39	41
	71	34
	44	69
	60	13
	41
	41
Biological Replicate 5	49	26
	43	14
	16	36
	9	28
	22	64
	40	22
	20	17
	12	23
	6	60
	14	60
	2	14
	53	7
	47	64
	13	68
	33	42
Mean (Total)	38.98	35.41
SEM (Total)	2.201	2.248
n (Total)	96	94

## Sheet: Fig. 4a
Figure 4a Raw Data (Thrashes/Min)
	Tau (high)	Tau (high); hsp-4 (-/-) A	Tau (high); xbp-1s Tg	Tau (high); xbp-1s Tg; hsp-4 (-/-) A
Biological Replicate 1	4	5	98	0
	3	1	47	1
	2	1	62	1
	1	2	14	0
	0	4	81	3
	3	10	42	3
	2	1	11	1
	2	9	66	1
	5	6	51	2
	0	5	8	4
	8	2	40	2
	3	0	35	4
	0	0	35	3
	3	8	35	2
	1	2	18	0
Biological Replicate 2	5	3	88	4
	3	5	70	4
	3	3	61	4
	2	1	70	4
	3	0	65	1
	2	2	17	2
	2	3	44	1
	3	0	47	0
	5	2	52	1
	4	2	55	3
	0	3	69	1
	5	3	63	3
	4	3	8	1
	2	4	54	3
	3	0	48	2
Biological Replicate 3	3	0	83	2
	3	4	48	1
	4	4	56	6
	3	5	46	10
	5	5	34	1
	2	6	13	3
	4	4	47	2
	3	1	72	2
	2	5	82	3
	7	6	35	2
	1	7	72	8
	3	5	69	1
	3	6	47	0
	3	4	59	1
	4	4	54	3
Biological Replicate 4	4	3	62	3
	4	3	47	2
	1	3	79	9
	3	3	32	2
	3	4	32	2
	0	4	30	5
	2	3	60	0
	6	4	72	2
	7	4	21	7
	2	5	66	1
	5	7	71	3
	4	2	78	1
	2	4	65	3
	1	6	57	5
	4	1	13	3
Biological Replicate 5	3	7	83	2
	1	5	96	2
	3	3	41	2
	2	5	65	3
	3	1	32	1
	4	7	47	2
	3	3	49	3
	3	1	8	7
	7	6	81	2
	7	3	94	5
	3	3	64	3
	5	10	77	1
	4	3	31	8
	6	3	95	1
	0	3	86	3
Biological Replicate 6	5	0	75	2
	1	1	47	1
	3	2	85	4
	0	1	45	2
	6	5	47	4
	0	1	51	2
	4	3	6	3
	0	3	70	4
	0	2	54	4
	1	1	67	1
	3	2	72	2
	2	2	65	3
	2	1	51	3
	5	3	76	2
	9	0	66	9
Mean (Total)	3.067	3.356	54.24	2.722
SEM (Total)	0.2053	0.2388	2.394	0.219
n (Total)	90	90	90	90

## Sheet: Fig. 4c
Figure 4c Raw Data (Tau/Tubulin Densitometry, a.u.)
SP70 pAb
	Tau (high)	Tau (high); hsp-4 (-/-) A	Tau (high); xbp-1s Tg	Tau (high); xbp-1s Tg; hsp-4 (-/-) A
Biological Replicate 1	1.63431	1.6464	0.339951	1.09391
Biological Replicate 2	1.32623	1.58202	0.568391	1.56574
Biological Replicate 3	1.37029	1.41085	0.235752	0.944999
Mean (Total)	1.444	1.546	0.3814	1.202
SEM (Total)	0.09619	0.07029	0.09823	0.1871

[truncated: 31 more sheets: Fig. 4d, Fig. 4e, Fig. 4g, Fig. 4h, Fig. 4i, Fig. 4k, Fig. 5a, Fig. 5b, Fig. 6a, Fig. 6b, Fig. 6c, Fig. 6d, Fig. 6e, Fig. 6f, Supp Fig. 1, Supp Fig. 2, Supp Fig. 3, Supp Fig. 4, Supp Fig. 5, Supp Fig. 6b …]
